# Supplementary material for: Modulation of Neurolipid Signaling and Specific Lipid Species in the Triple Transgenic Mouse Model of Alzheimer’s Disease
Source: Int J Mol Sci. 2021 Nov 12;22(22):12256. doi: 10.3390/ijms222212256 (PMC8620566; doi:10.3390/ijms222212256)
Supplement: Supplementary file 1 [file ijms-22-12256-s001.zip]

Archive with 1 entries (1 files):
- ijms-1451298-supplementary.pdf
